# Supplementary material for: Follicle architecture and innervation of functionally distinct rat vibrissae
Source: Commun Biol. 2025 Jul 1;8:979. doi: 10.1038/s42003-025-08336-w (PMC12216610; doi:10.1038/s42003-025-08336-w)
Supplement: Supplementary file 4 — Supplementary Data 1 [file 42003_2025_8336_MOESM4_ESM.xlsx]

## Sheet: 2c
follicle	SVN_position_relative	ICB_position_relative	ring_sinus_position_relative	ringwulst_position_relative	nerve_entrance_relative
Trident Micro lSO C2	0 0 0.882855 1 0.846324 2 0.862697 3 0.897122	0 0 0.785105 1 0.742889 2 0.798228 3 0.827604	0 0 0.739721 1 0.699668 2 0.736713 3 0.744589	0 0 0.668735 1 0.629479 2 0.664862 3 0.669722	0 0 0.377812 1 0.363502 2 0.352116 3 0.349885

## Sheet: 2e
follicle	ringwulst_dim	follicle_dim	hair_dim	ICB_dim	ring_sinus_dim
['Trident', 'Micro', 'lSO', 'C2']	[1.0, 1.016721872599151, 1.1505012037416484, 1.1953872376413104]	[1.0, 1.0722614200206293, 1.5062183455985432, 1.6031988147203098]	[1.0, 0.7934847150842566, 1.043479596224329, 1.6413112471590328]	[1.0, 1.3923466642928195, 1.9167282705876434, 1.9953477750985986]	[1.0, 1.3728833048424314, 1.7634571601597535, 2.1663670650282483]

## Sheet: 3b
trident_nerve_x	trident_nerve_y	micro_nerve_x	micro_nerve_y	lSO_nerve_x	lSO_nerve_y	C2_nerve_x	C2_nerve_y
				-1.85	53.45
				-1.2	-66.8
				10.5	-16.75
				-14.2	-69.4
				37.8	-1.8
				-35	32.65
				0.1	-50.55
				-5.75	-19.35
				34.55	23.55
				-42.8	19
				-11.6	9.25
				-28.5	-0.5
				6.6	32.65
				11.15	-3.75
				-5.75	-1.15
				-42.8	-57.05
				-13.55	-53.15
				-33.05	-53.8
				-23.95	-62.9
				-15.5	-61.6
				-39.55	-36.9
				-33.05	-47.3
				-32.4	37.85
				-1.85	40.45
				33.9	30.05
				17	43.05
				-20.7	28.75
				-29.15	7.95
				-6.4	-57.05
				-27.2	45.65
				22.85	24.2
				-16.8	36.55
				-1.2	17.05
				30	-9.6
				26.1	9.25
				1.4	4.7
				9.85	6.65
				-7.7	35.25
				-15.5	-10.9
				10.5	12.5
				26.1	33.95
				-25.9	-40.8
				-18.1	13.8
				21.55	-2.45
				-18.75	-47.95
				-3.8	-11.55
				-13.55	18.35
				-48.65	-44.7
				-5.1	-52.5
				30.65	2.75
				-10.95	48.9
				32.6	-26.5
				5.95	19
				19.6	-26.5
				-26.55	24.85
				-22	38.5
				-32.4	26.8
				37.15	-16.1
				5.3	46.3
				-34.35	15.75
				33.25	15.1
				-4.45	24.85
				4	0.8
				-16.8	46.95
				-24.6	-55.1
				27.4	-20
				13.75	5.35
				-7.7	13.8
				6.6	-29.75
				16.35	20.95
				5.3	9.9
				1.4	22.9
				19.6	-9.6
				16.35	-23.25
				15.05	11.2
				21.55	15.1
				4.65	-10.25
				-1.85	-15.45
				-20.7	-68.1
				-17.45	-16.75
				4	-58.35
				-38.25	-43.4
				17	30.05
				11.8	-11.55
				-20.7	7.3
				-41.5	-62.25
				9.2	-57.05
				-24.6	-7
				-42.8	23.55
				-40.2	34.6
				-35.65	20.95
				-6.4	43.7
				2.05	-23.25
				10.5	-25.2
				-25.25	31.35
				-31.75	0.8
				-32.4	-40.15
				26.1	39.8
				-10.3	-15.45
				37.8	10.55
				7.9	24.85
				-7.7	2.1
				28.05	-14.8
				-3.8	-64.85
				-38.25	-52.5
				-53.2	-50.55
				-36.95	28.1
-7.5	5.2
-15.95	3.9
-30.25	-1.95
-24.4	-3.9
31.5	-11.7
13.95	-7.8
-12.7	-9.75
21.1	-14.3
11.35	-22.75
-27	5.85
25	17.55
17.2	7.15
23.7	-9.75
11.35	3.9
6.8	20.8
15.25	-13.65
8.75	9.75
1.6	24.7
-1.65	1.95
-12.05	8.45
-6.85	-7.8
-1	-24.7
18.5	-21.45
3.55	1.95
-20.5	6.5
4.85	-8.45
2.9	-14.95
-17.9	-5.2
-8.15	-24.7
-2.95	8.45
-17.25	-22.1
1.6	-11.05
-10.75	-16.9
-6.2	-13.65
18.5	-5.85
-10.75	-20.8
-20.5	11.7
-10.1	-1.95
-13.35	13
13.3	20.8
-6.2	19.5
21.75	20.15
-1.65	13
-9.45	25.35
2.25	18.85
6.15	27.3
18.5	23.4
-15.3	23.4
3.55	13
17.85	-18.2
5.5	5.85
-9.45	13
12.65	6.5
-26.35	-7.8
10.7	16.25
26.3	-7.8
9.4	-13
19.8	14.95
23.05	-5.85
-27	8.45
25.65	-18.2
-17.9	-13
-20.5	-14.95
10.05	-19.5
8.75	7.8
-5.55	11.7
18.5	16.9
-1.65	20.8
12.65	24.05
-14	19.5
-2.3	9.75
8.1	-14.3
20.45	3.9
3.55	-20.15
-16.6	-1.95
-1.65	-18.85
8.75	-17.55
-5.55	-21.45
		10.05	32.3
		5.5	25.15
		4.2	10.2
		15.25	23.2
		22.4	24.5
		15.9	29.05
		10.7	18.65
		-18.55	23.85
		30.2	-0.85
		35.4	-19.05
		30.85	-12.55
		-12.7	19.95
		10.05	25.15
		-4.25	17.35
		32.8	7.6
		21.75	-9.95
		36.05	-8.65
		30.85	-24.9
		17.85	-23.6
		8.1	4.35
		4.85	-8.65
		25	-7.35
		15.9	-18.4
		36.05	-15.15
		21.75	-28.8
		21.1	10.85
		26.95	-15.15
		-0.35	32.95
		25	-21
		26.3	-2.15
		15.25	-2.15
		2.25	20.6
		-36.1	3.05
		12	-10.6
		-8.8	25.15
		8.1	-2.15
		-22.45	7.6
		-2.3	-11.9
		12	10.2
		-25.7	24.5
		-17.25	26.45
		0.3	27.1
		-3.6	27.1
		21.1	-1.5
		13.3	-24.9
		8.1	-17.75
		1.6	1.75
		3.55	-21.65
		-11.4	-20.35
		-12.7	-24.25
		4.85	-29.45
		-9.45	-4.75
		-19.85	10.2
		-12.05	29.7
		-2.95	-26.85
		6.8	-2.15
		-2.95	-19.05
		-17.25	-9.95
		-28.3	5
		-16.6	16.05
		-32.85	17.35
		-23.75	-15.8
		-14	8.25
		-19.2	-1.5
		-26.35	18.65
		-35.45	12.8
		-28.95	-6.7
		-12.7	-11.9
		-4.25	11.5
		-6.85	1.75
		10.05	12.8
		23.05	16.7
						-39.4	53.7
						-42	42
						-34.2	30.3
						-30.95	43.95
						-28.35	37.45
						-47.85	21.85
						-24.45	31.6
						-16.65	32.25
						-34.2	42.65
						-28.35	26.4
						-28.35	4.3
						-20.55	22.5
						-12.75	19.25
						-33.55	12.1
						-28.35	16.65
						-47.85	28.35
						-51.75	33.55
						-47.2	45.25
						-65.4	23.8
						-40.05	16
						-39.4	27.7
						-69.3	36.8
						-53.7	26.4
						-21.2	35.5
						-21.2	5.6
						-28.35	8.2
						-22.5	17.95
						-43.3	53.05
						-44.6	6.9
						-61.5	19.9
						-59.55	14.05
						-41.35	33.55
						-51.75	17.3
						-63.45	42.65
						-45.9	16
						-62.8	49.8
						-38.75	22.5
						-33.55	36.15
						-24.45	43.95
						-59.55	32.9
						-62.8	28.35
						-49.15	8.85
						-64.75	34.2
						-52.4	47.2
						-17.95	25.1
						-68	29.65
						-47.2	34.85
						-17.3	16.65
						-11.45	25.75
						-55	10.8
						-67.35	44.6
						-25.75	23.15
						-34.2	47.85
						-38.75	35.5
						-56.3	51.75
						47.05	-39.9
						63.95	-17.15
						50.95	-13.9
						60.7	-9.35
						41.2	3.65
						32.1	-11.95
						66.55	-26.9
						43.8	-13.9
						58.1	-27.55
						23.65	-19.1
						44.45	-2.2
						49	-7.4
						64.6	-36.65
						46.4	-43.8
						32.1	-28.85
						36.65	-26.9
						56.8	-44.45
						28.85	-35.35
						41.85	-39.9
						19.1	-22.35
						58.75	-37.3
						26.25	-29.5
						41.85	-21.7
						34.7	-20.4
						59.4	-19.1
						51.6	-35.35
						47.05	-30.8
						57.45	-14.55
						39.9	-7.4
						26.25	0.4
						34.05	3
						39.25	-43.8
						53.55	-7.4
						57.45	-5.45
						36	-4.8
						25.6	-24.3
						31.45	-2.85
						-54.35	21.2
						-43.3	10.8
						-50.45	51.75
						-19.25	29
						20.4	-10
						50.3	-23
						50.95	4.3
						56.15	0.4
						47.7	-20.4
						27.55	-13.25
						36.65	-0.25
						54.2	-25.6
						46.4	3.65
						45.1	-4.8
						-70.6	41.35
						39.25	5.6
						58.1	-33.4
						26.25	-6.1
						-34.2	24.45
						-37.45	9.5
						26.25	-36
						-55	20.55
						-29.65	30.3
						-32.25	49.8
						-35.5	19.25
						62.65	-22.35
						34.05	-39.9
						65.25	-41.2
						41.2	-1.55
						-13.4	7.55
						-47.2	54.35
						45.1	-10
						24.3	-8.7
						32.1	-24.3
						-66.05	38.75
						-54.35	42
						-56.3	38.1
						-57.6	24.45
						20.4	-15.2
						60.7	-41.85
						-30.3	20.55
						30.15	-7.4
						45.1	-24.95
						35.35	-8.7
						30.15	-19.1
						37.3	-39.25
						-16	9.5
						45.1	-17.8
						47.05	-12.6
						66.55	-22.35
						19.1	-18.45
						-60.85	37.45
						-51.75	6.25
						-20.55	9.5
						22.35	-6.1
						62.65	-32.1
						48.35	-17.8
						28.85	-17.15
						54.2	-38.6
						19.75	-26.9

## Sheet: 3c
follicle_id	vibrissa	axon_count
BG_240904_Ctrid	trident	80
BG_240828_Ctrid	trident	80
EM_230606_trident	trident	57
EM_230606_LWP_lSO	lSO	120
EM_230606_LWP_micro	micro	81
EM_230606_RWP_C2	C2	177
EM_230606_RWP_micro	micro	80
Os_231017_LC2	C2	171
raw_230606_LC2	C2	174
BG_240828_RlSO	lSO	90
BG_240903_LlSO	lSO	106
BG_240904_Lmicro	micro	99

## Sheet: 3d
trident_dim	micro_dim	lSO_dim	C2_dim
		6.13646
		6.51902
		7.18629
		6.00353
		7.14876
		7.14876
		5.28897
		6.26658
		6.84114
		6.35184
		6.09247
		6.26658
		6.22351
		6.30936
		6.88035
		6.26658
		5.13414
		5.38972
		4.97449
		5.4394
		6.30936
		6.09247
		5.77517
		5.58577
		5.02827
		6.18014
		5.95856
		6.00353
		6.80171
		5.68126
		5.18626
		5.86758
		5.95856
		5.36471
		5.95856
		6.30936
		4.69636
		3.88103
		5.77517
		5.72841
		4.149
		6.30936
		5.86758
		3.73986
		5.63372
		5.53741
		4.33914
		5.68126
		4.97449
		4.149
		4.08366
		6.04816
		5.23787
		4.86515
		5.77517
		3.88103
		3.51749
		4.40069
		5.48862
		5.53741
		6.22351
		4.27671
		5.38972
		5.48862
		4.149
		6.04816
		5.72841
		5.91325
		4.46139
		4.27671
		7.77939
		4.40069
		4.08366
		4.149
		5.18626
		6.22351
		4.33914
		6.51902
		5.53741
		5.58577
		4.86515
		4.92012
		4.08366
		5.4394
		6.04816
		6.47763
		4.46139
		5.38972
		6.30936
		4.92012
		4.58039
		4.33914
		4.27671
		4.75329
		4.27671
		4.86515
		4.01725
		4.21334
		4.08366
		4.21334
		3.8111
		3.94973
		4.08366
		5.82156
		4.33914
		4.27671
		3.94973
		4.21334
		3.51749
		4.08366
		3.59314
		4.27671
		4.75329
		4.01725
		4.46139
		4.33914
		3.94973
5.08147
4.80953
5.7284
5.26347
4.46138
5.43938
5.58576
4.33913
4.58037
4.46138
5.5374
4.75328
5.48861
4.01725
5.48861
4.52127
5.13413
3.88103
5.58576
5.28896
4.97448
4.08366
5.5374
4.33913
5.08147
3.8111
3.66723
5.70487
3.73986
4.63872
4.01725
5.28896
4.97448
5.23786
4.08366
4.149
4.46138
4.46138
4.21333
4.149
4.08366
3.73986
4.21333
3.8111
5.08147
4.33913
4.58037
4.52127
5.08147
4.01725
4.27669
3.66723
3.59314
3.59314
3.36107
3.8111
3.8111
3.59314
3.59314
3.66723
3.73986
4.08366
3.94973
3.8111
3.51749
3.66723
3.28007
4.52127
3.88103
3.66723
3.51749
3.66723
3.36107
3.51749
3.66723
3.51749
3.44017
3.66723
3.44017
3.19702
	4.97448
	4.40068
	4.75328
	4.40068
	3.88103
	5.13413
	5.33957
	4.21333
	4.86513
	3.94973
	5.77516
	5.38971
	3.19702
	4.58037
	3.66723
	5.33957
	4.46138
	5.43938
	4.52127
	5.82155
	4.149
	3.88103
	4.21333
	3.59314
	4.08366
	3.59314
	6.18013
	4.33913
	4.08366
	5.28896
	4.69635
	4.08366
	5.63371
	4.46138
	5.08147
	5.7284
	4.08366
	3.94973
	4.97448
	5.95855
	3.73986
	4.75328
	3.94973
	3.8111
	4.01725
	4.21333
	4.52127
	3.59314
	3.8111
	4.27669
	4.92011
	3.59314
	4.55092
	5.18625
	3.8111
	5.38971
	5.7284
	4.75328
	5.02826
	4.27669
	4.92011
	4.75328
	4.46138
	5.18625
	4.58037
	4.52127
	5.70487
	5.5374
	6.43597
	5.82155
	4.08366
	4.149
	4.21333
	4.01725
	3.59314
	5.28896
	3.73986
	3.66723
	3.28007
			5.18625
			5.08147
			4.69635
			4.80953
			4.69635
			4.80953
			4.63872
			4.86513
			5.08147
			4.58037
			5.02826
			4.52127
			5.43938
			4.46138
			4.69635
			4.80953
			4.63872
			3.94973
			4.149
			4.149
			4.27669
			4.27669
			4.149
			4.01725
			5.18625
			4.80953
			4.21333
			4.75328
			4.80953
			3.8111
			3.59314
			4.46138
			4.46138
			4.149
			4.08366
			4.33913
			3.44017
			3.8111
			3.94973
			4.52127
			4.33913
			4.21333
			3.44017
			3.94973
			4.149
			4.21333
			3.51749
			3.94973
			3.88103
			3.28007
			3.73986
			3.59314
			3.88103
			3.28007
			3.59314
			3.36107
			2.54073
			4.21333
			4.08366
			4.69635
			4.52127
			4.21333
			4.40068
			4.21333
			4.27669
			3.8111
			4.149
			3.11175
			3.88103
			4.46138
			3.11175
			4.21333
			4.40068
			3.88103
			3.8111
			4.08366
			3.88103
			3.19702
			3.94973
			4.33913
			3.19702
			4.80953
			3.94973
			4.40068
			3.94973
			4.27669
			3.66723
			4.08366
			4.46138
			4.149
			4.58037
			4.01725
			3.59314
			4.149
			4.21333
			3.44017
			4.27669
			3.36107
			2.74431
			3.02408
			2.93379
			3.28007
			2.93379
			3.28007
			3.73986
			4.52127
			3.59314
			3.44017
			3.02408
			3.19702
			3.59314
			3.51749
			3.19702
			4.08366
			3.36107
			3.66723
			3.44017
			3.02408
			3.11175
			3.02408
			3.44017
			3.11175
			3.19702
			2.84063
			2.74431
			3.19702
			2.74431
			3.11175
			2.93379
			2.93379
			2.54073
			4.21333
			3.44017
			3.36107
			2.93379
			2.74431
			2.74431
			3.28007
			2.93379
			2.93379
			2.84063
			3.02408
			2.93379
			3.51749
			3.19702
			3.36107
			3.19702
			2.93379
			3.02408
			2.84063
			3.59314
			2.74431
			4.149
			3.36107
			2.74431
			3.11175
			3.28007
			2.84063
			3.36107
			3.11175
			2.84063
			2.93379
			2.74431
			3.11175
			2.74431
			3.19702
			2.84063
			2.84063
			2.93379
			2.93379
			2.84063
			3.11175
			2.84063
			2.74431
			2.54073

## Sheet: 3e
trident_pct_terminated_axons	trident_follicle_height_pct	micro_pct_terminated_axons	micro_follicle_height_pct	lSO_pct_terminated_axons	lSO_follicle_height_pct	C2_pct_terminated_axons	C2_follicle_height_pct
1.25	58.76	1.25	50.2388	0.854701	43.1944	0.571429	45.1078
2.5	58.88	2.5	50.6083	1.7094	45.1188	1.14286	47.2982
3.75	59.6	3.75	53.1211	2.5641	53.4749	1.71429	50.1254
5	59.8	5	53.195	3.4188	56.7667	2.28571	53.2837
6.25	60.68	6.25	53.2319	4.2735	58.9949	2.85714	54.0223
7.5	60.84	7.5	53.7123	5.12821	59.1975	3.42857	55.6779
8.75	60.92	8.75	53.7493	5.98291	60.0838	4	56.06
10	60.92	10	54.008	6.83761	60.3623	4.57143	56.3147
11.25	61.52	11.25	55.9665	7.69231	60.6408	5.14286	56.7731
12.5	61.68	12.5	56.2621	8.54701	61.4511	5.71429	57.0788
13.75	62.72	13.75	57.4076	9.40171	62.4386	6.28571	57.2061
15	65.48	15	59.44	10.2564	62.6665	6.85714	58.5815
16.25	65.88	16.25	59.9574	11.1111	64.2618	7.42857	58.5815
17.5	66.24	17.5	60.5117	11.9658	65.0214	8	59.2692
18.75	66.4	18.75	60.8812	12.8205	65.7304	8.57143	59.3456
20	66.44	20	60.992	13.6752	65.7811	9.14286	59.3966
21.25	66.68	21.25	61.1029	14.5299	65.9077	9.71429	60.3644
22.5	66.8	22.5	62.3593	15.3846	66.4394	10.2857	61.1031
23.75	69.48	23.75	64.2808	16.2393	66.6167	10.8571	61.6125
25	69.68	25	64.5765	17.094	66.6673	11.4286	61.6634
26.25	69.88	26.25	64.5765	17.9487	66.8192	12	61.7908
27.5	70.56	27.5	64.6134	18.8034	67.275	12.5714	62.3256
28.75	71.04	28.75	64.6504	19.6581	67.8574	13.1429	62.6313
30	72.2	30	64.7243	20.5128	68.06	13.7143	62.8605
31.25	72.44	31.25	64.8351	21.3675	68.2879	14.2857	63.1407
32.5	72.44	32.5	65.0199	22.2222	68.693	14.8571	63.2171
33.75	73.44	33.75	65.0569	23.0769	68.8196	15.4286	64.185
35	73.52	35	65.1308	23.9316	69.2248	16	64.6179
36.25	73.52	36.25	65.1677	24.7863	69.3007	16.5714	64.7962
37.5	73.6	37.5	65.1677	25.641	69.402	17.1429	65.0509
38.75	74.4	38.75	65.2047	26.4957	69.8325	17.7143	65.1528
40	74.56	40	65.3525	27.3504	70.1617	18.2857	65.4075
41.25	75.36	41.25	65.9437	28.2051	70.4149	18.8571	65.7386
42.5	75.8	42.5	66.0176	29.0598	70.4908	19.4286	66.1716
43.75	75.88	43.75	66.2393	29.9145	70.6175	20	66.8848
45	76.2	45	66.6089	30.7692	70.7441	20.5714	67.3178
46.25	76.4	46.25	67.3479	31.6239	70.82	21.1429	67.9291
47.5	76.64	47.5	67.7914	32.4786	70.9213	21.7143	67.98
48.75	76.68	48.75	69.1586	33.3333	70.9213	22.2857	68.0819
50	77	50	69.4912	34.188	71.1239	22.8571	68.0819
51.25	77.04	51.25	69.7868	35.0427	71.2505	23.4286	68.1074
52.5	77.24	52.5	70.452	35.8974	71.2758	24	68.2092
53.75	77.28	53.75	70.452	36.7521	71.3011	24.5714	68.2602
55	77.72	55	70.8954	37.6068	71.5797	25.1429	68.3366
56.25	77.76	56.25	70.9323	38.4615	71.8582	25.7143	68.3621
57.5	77.92	57.5	70.9323	39.3162	72.0101	26.2857	68.3621
58.75	78.12	58.75	71.0063	40.1709	72.4912	26.8571	68.413
60	78.36	60	71.1541	41.0256	72.7191	27.4286	68.5149
61.25	78.56	61.25	71.3019	41.8803	72.7951	28	68.5404
62.5	78.76	62.5	71.3758	42.735	72.8204	28.5714	68.5658
63.75	78.96	63.75	71.4497	43.5897	72.8204	29.1429	68.5913
65	79	65	71.6345	44.4444	72.8711	29.7143	68.7187
66.25	79.08	66.25	71.7084	45.2991	73.0483	30.2857	68.7441
67.5	79.2	67.5	71.9301	46.1538	73.7573	30.8571	68.846
68.75	79.2	68.75	72.0409	47.0085	73.7573	31.4286	68.8715
70	79.36	70	72.4474	47.8632	73.7573	32	68.8715
71.25	79.4	71.25	72.4844	48.7179	73.8839	32.5714	68.8969
72.5	80.08	72.5	72.6322	49.5726	73.9852	33.1429	69.0243
73.75	80.24	73.75	72.8169	50.4274	74.2637	33.7143	69.1007
75	80.4	75	73.4082	51.2821	74.3903	34.2857	69.1516
76.25	80.48	76.25	73.6669	52.1368	74.5169	34.8571	69.1771
77.5	80.56	77.5	73.7038	52.9915	74.6942	35.4286	69.2281
78.75	80.72	78.75	73.9625	53.8462	74.7702	36	69.2281
80	80.76	80	73.9994	54.7009	74.7955	36.5714	69.3554
81.25	80.96	81.25	74.2211	55.5556	74.9727	37.1429	69.4318
82.5	81.28	82.5	74.2211	56.4103	74.9727	37.7143	69.4828
83.75	82.16	83.75	74.2211	57.265	75.074	38.2857	69.6101
85	82.24	85	74.2581	58.1197	75.15	38.8571	69.7375
86.25	82.6	86.25	74.4059	58.9744	75.2259	39.4286	69.8903
87.5	82.68	87.5	74.4798	59.8291	75.3272	40	69.9158
88.75	83.04	88.75	74.9233	60.6838	75.5298	40.5714	69.9667
90	83.12	90	75.108	61.5385	75.5804	41.1429	69.9922
91.25	83.16	91.25	75.2558	62.3932	75.8083	41.7143	70.094
92.5	83.88	92.5	75.8471	63.2479	76.0869	42.2857	70.1959
93.75	84.04	93.75	76.1796	64.1026	76.1628	42.8571	70.1959
95	84.56	95	76.1796	64.9573	76.1628	43.4286	70.6034
96.25	84.92	96.25	76.3644	65.812	76.2894	44	70.6289
97.5	85.2	97.5	76.4014	66.6667	76.3654	44.5714	70.6799
98.75	85.56	98.75	76.9187	67.5214	76.416	45.1429	70.6799
100	86.8	100		68.3761	76.416	45.7143	70.7563
				69.2308	76.416	46.2857	70.8582
				70.0855	76.416	46.8571	70.96
				70.9402	76.4414	47.4286	71.0619
				71.7949	76.492	48	71.0874
				72.6496	76.6186	48.5714	71.1638
				73.5043	76.7452	49.1429	71.6477
				74.359	76.9225	49.7143	71.7241
				75.2137	77.0238	50.2857	71.7751
				76.0684	77.0491	50.8571	71.826
				76.9231	77.0997	51.4286	71.8515
				77.7778	77.201	52	71.9788
				78.6325	77.3023	52.5714	72.0807
				79.4872	77.5555	53.1429	72.2335
				80.3419	77.6568	53.7143	72.3609
				81.1966	77.6568	54.2857	72.5137
				82.0513	78.0873	54.8571	72.5392
				82.906	78.1126	55.4286	72.5901
				83.7607	78.1885	56	72.6665
				84.6154	78.695	56.5714	72.7175
				85.4701	78.8722	57.1429	73.0995
				86.3248	78.9229	57.7143	73.3797
				87.1795	78.9735	58.2857	73.4816
				88.0342	79.4546	58.8571	73.6344
				88.8889	79.6319	59.4286	73.6344
				89.7436	79.6572	60	73.6344
				90.5983	79.7838	60.5714	73.6599
				91.453	79.9864	61.1429	73.7618
				92.3077	80.1889	61.7143	73.8891
				93.1624	80.2649	62.2857	73.9655
				94.0171	80.3662	62.8571	74.1693
				94.8718	80.3662	63.4286	74.1693
				95.7265	80.4422	64	74.2457
				96.5812	80.5434	64.5714	74.2966
				97.4359	80.8726	65.1429	74.5004
				98.2906	81.2524	65.7143	74.6277
				99.1453	81.3537	66.2857	74.7806
				100	84.924	66.8571	74.8824
						67.4286	75.0607
						68	75.1881
						68.5714	75.3154
						69.1429	75.4683
						69.7143	75.6466
						70.2857	75.6466
						70.8571	75.672
						71.4286	75.7994
						72	75.8503
						72.5714	76.0031
						73.1429	76.0286
						73.7143	76.0541
						74.2857	76.0541
						74.8571	76.0795
						75.4286	76.105
						76	76.1814
						76.5714	76.2324
						77.1429	76.2324
						77.7143	76.3088
						78.2857	76.6144
						78.8571	76.6144
						79.4286	76.6654
						80	76.8182
						80.5714	76.9455
						81.1429	77.0984
						81.7143	77.1238
						82.2857	77.3531
						82.8571	77.5823
						83.4286	77.6078
						84	77.6078
						84.5714	77.7351
						85.1429	77.8115
						85.7143	77.8625
						86.2857	78.0662
						86.8571	78.0917
						87.4286	78.4737
						88	78.5247
						88.5714	78.5502
						89.1429	78.703
						89.7143	78.8303
						90.2857	79.1105
						90.8571	79.5435
						91.4286	79.5944
						92	79.6199
						92.5714	79.6454
						93.1429	79.7473
						93.7143	80.1293
						94.2857	80.1548
						94.8571	80.1803
						95.4286	80.2312
						96	80.3076
						96.5714	80.435
						97.1429	80.4604
						97.7143	80.4859
						98.2857	80.6642
						98.8571	80.8425
						99.4286	82.0905
						100	82.3962

## Sheet: 3f
trident_dim	trident_height	micro_dim	micro_height	lSO_dim	lSO_height	C2_dim	C2_height
				6.13646	0.84924
				6.51902	0.781885
				7.18629	0.709213
				6.00353	0.737573
				7.14876	0.76416
				7.14876	0.666167
				5.28897	0.755298
				6.26658	0.763654
				6.84114	0.758083
				6.35184	0.808726
				6.09247	0.789229
				6.26658	0.799864
				6.22351	0.752259
				6.30936	0.803662
				6.88035	0.760869
				6.26658	0.780873
				5.13414	0.6806
				5.38972	0.707441
				4.97449	0.682879
				5.4394	0.764414
				6.30936	0.7082
				6.09247	0.747702
				5.77517	0.742637
				5.58577	0.769225
				5.02827	0.706175
				6.18014	0.805434
				5.95856	0.812524
				6.00353	0.712505
				6.80171	0.770997
				5.68126	0.747955
				5.18626	0.698325
				5.86758	0.796319
				5.95856	0.776568
				5.36471	0.804422
				5.95856	0.715797
				6.30936	0.762894
				4.69636	0.801889
				3.88103	0.688196
				5.77517	0.755804
				5.72841	0.789735
				4.149	0.67275
				6.30936	0.796572
				5.86758	0.813537
				3.73986	0.76492
				5.63372	0.737573
				5.53741	0.775555
				4.33914	0.737573
				5.68126	0.803662
				4.97449	0.712758
				4.149	0.567667
				4.08366	0.650214
				6.04816	0.766186
				5.23787	0.743903
				4.86515	0.7515
				5.77517	0.76416
				3.88103	0.451188
				3.51749	0.664394
				4.40069	0.704149
				5.48862	0.659077
				5.53741	0.797838
				6.22351	0.730483
				4.27671	0.713011
				5.38972	0.788722
				5.48862	0.781126
				4.149	0.773023
				6.04816	0.711239
				5.72841	0.767452
				5.91325	0.724912
				4.46139	0.749727
				4.27671	0.76416
				7.77939	0.642618
				4.40069	0.704908
				4.08366	0.776568
				4.149	0.728204
				5.18626	0.802649
				6.22351	0.738839
				4.33914	0.701617
				6.51902	0.739852
				5.53741	0.77201
				5.58577	0.75074
				4.86515	0.534749
				4.92012	0.746942
				4.08366	0.728204
				5.4394	0.78695
				6.04816	0.69402
				6.47763	0.728711
				4.46139	0.770491
				5.38972	0.770238
				6.30936	0.727951
				4.92012	0.431944
				4.58039	0.794546
				4.33914	0.692248
				4.27671	0.614511
				4.75329	0.666673
				4.27671	0.626665
				4.86515	0.589949
				4.01725	0.68693
				4.21334	0.600838
				4.08366	0.606408
				4.21334	0.624386
				3.8111	0.668192
				3.94973	0.76416
				4.08366	0.678574
				5.82156	0.753272
				4.33914	0.657304
				4.27671	0.761628
				3.94973	0.718582
				4.21334	0.720101
				3.51749	0.745169
				4.08366	0.749727
				3.59314	0.761628
				4.27671	0.727191
				4.75329	0.709213
				4.01725	0.657811
				4.46139	0.693007
				4.33914	0.591975
				3.94973	0.603623
5.08147	0.8128
4.80953	0.758
5.7284	0.8304
5.26347	0.8404
4.46138	0.8008
5.43938	0.8024
5.58576	0.7908
4.33913	0.7792
4.58037	0.7664
4.46138	0.8224
5.5374	0.8388
4.75328	0.8268
5.48861	0.8456
4.01725	0.7704
5.48861	0.8072
4.52127	0.7352
5.13413	0.762
3.88103	0.8048
5.58576	0.8316
5.28896	0.804
4.97448	0.8492
4.08366	0.8556
5.5374	0.7588
4.33913	0.7776
5.08147	0.7536
3.8111	0.79
3.66723	0.868
5.70487	0.7344
3.73986	0.7896
4.63872	0.6968
4.01725	0.8216
5.28896	0.852
4.97448	0.664
5.23786	0.7724
4.08366	0.764
4.149	0.5876
4.46138	0.792
4.46138	0.826
4.21333	0.77
4.149	0.792
4.08366	0.7728
3.73986	0.7352
4.21333	0.6548
3.8111	0.744
5.08147	0.7056
4.33913	0.6272
4.58037	0.6948
4.52127	0.6084
5.08147	0.7104
4.01725	0.8312
4.27669	0.596
3.66723	0.7772
3.59314	0.7244
3.59314	0.7876
3.36107	0.7936
3.8111	0.6624
3.8111	0.7836
3.59314	0.8096
3.59314	0.598
3.66723	0.7456
3.73986	0.6152
4.08366	0.6168
3.94973	0.6068
3.8111	0.6588
3.51749	0.6988
3.66723	0.8076
3.28007	0.7668
4.52127	0.6092
3.88103	0.722
3.66723	0.5888
3.51749	0.668
3.66723	0.7812
3.36107	0.7856
3.51749	0.736
3.66723	0.6644
3.51749	0.794
3.44017	0.6092
3.66723	0.8056
3.44017	0.6668
3.19702	0.7244
		4.97448	0.574076
		4.40068	0.599574
		4.75328	0.713758
		4.40068	0.697868
		3.88103	0.734082
		5.13413	0.651308
		5.33957	0.677914
		4.21333	0.645765
		4.86513	0.673479
		3.94973	0.532319
		5.77516	0.739625
		5.38971	0.742211
		3.19702	0.611029
		4.58037	0.737038
		3.66723	0.60992
		5.33957	0.666089
		4.46138	0.537493
		5.43938	0.716345
		4.52127	0.506083
		5.82155	0.728169
		4.149	0.764014
		3.88103	0.769187
		4.21333	0.659437
		3.59314	0.623593
		4.08366	0.647243
		3.59314	0.537123
		6.18013	0.726322
		4.33913	0.5944
		4.08366	0.650199
		5.28896	0.559665
		4.69635	0.652047
		4.08366	0.502388
		5.63371	0.761796
		4.46138	0.646504
		5.08147	0.75108
		5.7284	0.708954
		4.08366	0.749233
		3.94973	0.646134
		4.97448	0.742211
		5.95855	0.660176
		3.73986	0.651677
		4.75328	0.724844
		3.94973	0.645765
		3.8111	0.651677
		4.01725	0.54008
		4.21333	0.608812
		4.52127	0.720409
		3.59314	0.653525
		3.8111	0.691586
		4.27669	0.736669
		4.92011	0.717084
		3.59314	0.53195
		4.55092	0.562621
		5.18625	0.70452
		3.8111	0.662393
		5.38971	0.744059
		5.7284	0.742211
		4.75328	0.714497
		5.02826	0.713019
		4.27669	0.763644
		4.92011	0.761796
		4.75328	0.758471
		4.46138	0.605117
		5.18625	0.742581
		4.58037	0.724474
		4.52127	0.711541
		5.70487	0.739994
		5.5374	0.709323
		6.43597	0.710063
		5.82155	0.709323
		4.08366	0.752558
		4.149	0.719301
		4.21333	0.70452
		4.01725	0.531211
		3.59314	0.650569
		5.28896	0.744798
		3.73986	0.648351
		3.66723	0.694912
		3.28007	0.642808
						5.18625	0.741693
						5.08147	0.706289
						4.69635	0.717751
						4.80953	0.801293
						4.69635	0.719788
						4.80953	0.691771
						4.63872	0.795944
						4.86513	0.699158
						5.08147	0.742966
						4.58037	0.78703
						5.02826	0.727175
						4.52127	0.776078
						5.43938	0.778115
						4.46138	0.784737
						4.69635	0.796454
						4.80953	0.742457
						4.63872	0.771238
						3.94973	0.70094
						4.149	0.796199
						4.149	0.820905
						4.27669	0.803076
						4.27669	0.682602
						4.149	0.808425
						4.01725	0.760541
						5.18625	0.751881
						4.80953	0.777351
						4.21333	0.754683
						4.75328	0.741693
						4.80953	0.748824
						3.8111	0.690243
						3.59314	0.734816
						4.46138	0.766144
						4.46138	0.687441
						4.149	0.685404
						4.08366	0.699667
						4.33913	0.795435
						3.44017	0.720807
						3.8111	0.707563
						3.94973	0.718515
						4.52127	0.80435
						4.33913	0.685149
						4.21333	0.750607
						3.44017	0.685913
						3.94973	0.737618
						4.149	0.773531
						4.21333	0.730995
						3.51749	0.691516
						3.94973	0.770984
						3.88103	0.802312
						3.28007	0.611031
						3.73986	0.570788
						3.59314	0.691007
						3.88103	0.585815
						3.28007	0.710619
						3.59314	0.617908
						3.36107	0.567731
						2.54073	0.701959
						4.21333	0.788303
						4.08366	0.801548
						4.69635	0.726665
						4.52127	0.722335
						4.21333	0.76105
						4.40068	0.697375
						4.21333	0.760286
						4.27669	0.797473
						3.8111	0.716477
						4.149	0.706799
						3.11175	0.760541
						3.88103	0.736344
						4.46138	0.801803
						3.11175	0.694828
						4.21333	0.766654
						4.40068	0.791105
						3.88103	0.688715
						3.8111	0.683366
						4.08366	0.694318
						3.88103	0.683621
						3.19702	0.768182
						3.94973	0.806642
						4.33913	0.780917
						3.19702	0.692281
						4.80953	0.701959
						3.94973	0.706799
						4.40068	0.775823
						3.94973	0.753154
						4.27669	0.679291
						3.66723	0.693554
						4.08366	0.760031
						4.46138	0.804604
						4.149	0.745004
						4.58037	0.780662
						4.01725	0.68846
						3.59314	0.738891
						4.149	0.760795
						4.21333	0.756466
						3.44017	0.725137
						4.27669	0.778625
						3.36107	0.673178
						2.74431	0.685658
						3.02408	0.692281
						2.93379	0.688969
						3.28007	0.626313
						2.93379	0.736344
						3.28007	0.706034
						3.73986	0.687187
						4.52127	0.785502
						3.59314	0.75672
						3.44017	0.756466
						3.02408	0.736599
						3.19702	0.708582
						3.59314	0.725392
						3.51749	0.71826
						3.19702	0.651528
						4.08366	0.699922
						3.36107	0.776078
						3.66723	0.762324
						3.44017	0.736344
						3.02408	0.804859
						3.11175	0.717241
						3.02408	0.723609
						3.44017	0.696101
						3.11175	0.710874
						3.19702	0.785247
						2.84063	0.5606
						2.74431	0.682092
						3.19702	0.6798
						2.74431	0.68413
						3.11175	0.725901
						2.93379	0.698903
						2.93379	0.763088
						2.54073	0.585815
						4.21333	0.746277
						3.44017	0.657386
						3.36107	0.762324
						2.93379	0.681074
						2.74431	0.711638
						2.74431	0.532837
						3.28007	0.623256
						2.93379	0.688715
						2.93379	0.628605
						2.84063	0.747806
						3.02408	0.661716
						2.93379	0.654075
						3.51749	0.631407
						3.19702	0.680819
						3.36107	0.647962
						3.19702	0.632171
						2.93379	0.572061
						3.02408	0.733797
						2.84063	0.680819
						3.59314	0.616125
						2.74431	0.650509
						4.149	0.766144
						3.36107	0.757994
						2.74431	0.761814
						3.11175	0.7096
						3.28007	0.563147
						2.84063	0.769455
						3.36107	0.668848
						3.11175	0.823962
						2.84063	0.472982
						2.93379	0.556779
						2.74431	0.593966
						3.11175	0.592692
						2.74431	0.540223
						3.19702	0.616634
						2.84063	0.683621
						2.84063	0.451078
						2.93379	0.739655
						2.93379	0.603644
						2.84063	0.64185
						3.11175	0.758503
						2.84063	0.646179
						2.74431	0.593456
						2.54073	0.501254

## Sheet: 4d
follicle	Ruffini	Club_like	Lanceolate	Merkel
['trident' 'micro' 'lSO' 'C2']	[17.647058823529413, 17.543859649122805, 13.333333333333334, 16.666666666666664]	[22.058823529411764, 22.807017543859647, 31.11111111111111, 34.66666666666667]	[32.35294117647059, 24.561403508771928, 27.77777777777778, 14.000000000000002]	[27.941176470588236, 35.08771929824561, 27.77777777777778, 34.0]

## Sheet: 5b
trident_angular_position	micro_angular_position	lSO_angular_position	C2_angular_position
2.85	0.0389427	1.91892	-1.87584
2.04244	0.510125	-1.83619	-1.76344
-2.15535		-1.6546	-2.24982
-2.57317	2.11294	-0.989067	-2.25365
3.10972		2.809	-2.05159
-2.39468	0.00977324	-0.855821	-1.20751
-1.82215	0.474057	1.29535	-2.54805
-3.12044	-0.205859	-1.63168	-2.91685
-1.03108	1.86501	-2.74032	-2.18418
-0.680517	1.44899	-2.63786	-1.01868
2.08083	-2.3866	0.903037	-2.67859
1.14693	-1.33943	2.442	-1.94564
1.52032	-1.17195	1.63302	-2.74488
-1.69562	-0.2441	2.41587	-2.06477
-2.47392		-2.36224	-1.50524
1.49879	1.51782	-2.57892	-1.54792
-1.83114	2.10159	-0.190531	-0.937079
1.0378	-2.21163	-1.15922	-1.49657
0.745113	-2.57584	-0.647009	-0.275357
2.01014	-0.760061	-0.869643	-0.812586
2.84076	-2.60247	-1.5862	-1.68825
-2.42825	-3.09768	-0.509567	-0.619236
2.52116	-1.78419	-0.633457	-0.567467
0.377709	-2.8502	0.560498	-2.53574
2.38331	-0.993104	1.47141	2.97865
1.95238	-1.59716	2.43883	-2.60064
-2.76638	-1.63577	2.09631	-2.79937
-1.42933	2.44886	1.50573	-1.54863
-3.00087	-1.44476	2.62129	-1.39962
-0.319674		-1.55871	-0.272923
-2.90636	-1.72194	0.907983	-0.166201
-1.92225	2.4525	-3.13035	-2.15802
-1.50268	-2.78837	0.426654	-0.989383
-0.689687	0.94885	2.08658	-0.485906
-2.11447	1.43142	-1.85497	-1.69306
-2.66836	-3.0416	2.77125	-0.684383
-1.71156	1.91705	2.86054	-2.99359
2.49939	-2.11078		-1.81974
2.94347	2.17546	0.967143	-2.11229
1.98053	-2.24357	2.24989	-0.456655
1.53763	1.14177		-0.381126
2.22908	0.357115	3.01426	-0.142642
1.67156	-0.725724	1.83705	-0.968878
0.93713		-2.76495	-2.94791
1.66985		-0.905838	-0.495044
0.558604	-1.2309	-2.02221	-1.42498
1.0743		-0.204465	-1.99486
2.21895	-2.8295	-1.62745	-0.773775
-2.43041		-2.93548	-1.3601
2.85819	2.82798	0.909022	-3.0298
-2.71403	2.71468	-1.11477	-2.24708
2.98878	1.57687	1.53615	-2.58199
0.589099	1.15872		-2.3667
-0.509224	-1.92757		-1.58461
-2.13911	3.07643	1.06227	0.410573
2.67218	-2.0232	0.235343	2.82551
-2.08958	-2.93941	-2.06449	2.82654
2.66923	2.17409	2.15026	1.81978
-3.01136	1.21402	1.58596	-2.87319
-2.70872	2.27784	-2.91629	2.4321
-2.85912	2.94716	2.73403	2.35493
-0.171766		-3.0891	1.29847
2.30459	2.90981	0.580993	1.62451
1.6593	1.81239	0.0641056	2.86102
1.64124	2.41627	-2.04775	2.96534
1.22372	2.2969	-3.06858	2.93119
1.2474	-2.67047	2.92409	0.607392
1.77319	2.21778	-1.37287	0.0726161
-2.47512	0.294948	1.59582	2.33161
3.12005	1.51473	2.06947	0.674705
-2.96305		-2.18895	0.790035
-2.99349	0.514626	-1.66808	0.550234
-1.29093		2.58216	0.279916
	0.232699	-1.40418	-0.547413
	-1.23149	1.35767	-2.65002
	-2.36237	-2.62497	-0.135622
	1.65352	-3.05333	0.983762
	0.840299	2.39792	0.932975
		-2.63917	0.129296
		3.08402	1.77223
		-0.47254	1.05779
		1.90822	1.38157
		-1.32243	1.08228
		-1.04404	1.56191
		1.54769	0.161653
		-0.765383	0.759899
		-0.721674	2.02415
		2.30037	2.62256
		-2.64401	2.02501
		-2.14977	-2.91574
		0.852537	0.458983
		0.257672	0.133683
		0.163224	2.653
		1.80187	2.79313
		-2.32312	2.69341
		-0.809951	2.88655
		2.08851	2.55044
		-2.85723	-0.704407
		3.04124	-1.05662
		2.20497	-0.834413
		-2.21639	-2.68047
		-0.798908	1.45577
		-0.0773179	1.44439
		2.94512	-3.01292
		-2.6302	-3.12968
		-2.57029	2.89798
		1.63384
		2.60776	1.77226
		3.02772	2.3771
		-2.2385	1.7057
		-1.80095	-2.80345
		-2.81213	2.55484
		-0.992851	2.1531
		1.20539
			1.09236
			1.4941
			2.371
			-0.376499
			-2.37702
			2.21952
			-2.9997
			-2.11522
			-2.44239
			-0.572443
			-0.0163485
			-0.562573
			-2.39891
			-2.08231
			-2.61875
			-1.45207
			0.985791
			0.0410728
			1.86307
			2.72697
			-2.80493
			-1.65811
			2.56818
			-3.01033
			-1.5357
			-0.12628
			-2.40795
			-1.92426
			-1.46976
			2.97695
			0.117265
			-2.25749
			1.89159
			1.24087
			1.63489
			1.57645
			0.609389
			2.72054
			2.88355
			2.45447
			2.26534
			2.40275
			-0.969418
			-1.41236
			2.77464
			2.48228
			1.4894
			1.1694
			2.2315
			0.631088
			1.51977
			0.689747

## Sheet: 5c
trident_polarization_index	micro_polarization_index	lSO_polarization_index	C2_polarization_index
69.863	59.7015	60.9091	55.4878
